# Supplementary material for: Sterol Regulation of Development and 20-Hydroxyecdysone Biosynthetic and Signaling Genes in Drosophila melanogaster
Source: Cells. 2023 Jun 28;12(13):1739. doi: 10.3390/cells12131739 (PMC10340181; doi:10.3390/cells12131739)
Supplement: Supplementary file 1 [file cells-12-01739-s001.zip]

Archive with 1 entries (1 files):
- cells-2373030-supplementary.pdf
